# Supplementary material for: Genetic dissection of behavioral traits related to successful training of drug detection dogs
Source: Sci Rep. 2023 May 5;13:7326. doi: 10.1038/s41598-023-33638-6 (PMC10163243; doi:10.1038/s41598-023-33638-6)
Supplement: Supplementary file 1 — Supplementary Tables. [file 41598_2023_33638_MOESM1_ESM.xlsx]

## Sheet: TableS1_latest
Supplemetary Table S1. Genomic inflation factor for each GWAS.
	GSs			LRs
	lambda	SE		lambda	SE
Qualification	1.05499	7.67186e-05		1.05835	5.85592e-05
Activity	1.03932	6.60334e-05		1.02913	4.50172e-05
Boldness	1.0638	3.56375e-05		1.05222	4.35774e-05
Concentration	1.05611	6.19349e-05		1.03213	4.93689e-05
Friendliness to humans	1.06607	5.94737e-05		1.03091	6.0266e-05
Interest in the target	1.02256	6.30774e-05		1.04088	3.00939e-05
Independency	1.08826	8.27801e-05		1.04535	5.41049e-05
Tolerance to dogs	1.13092	9.6555e-05		1.01971	3.73175e-05
GS: German Shepherd, LR: Labrador Retriever, SE:Standard error.

## Sheet: TableS2_latest
Supplemetary Table S2. Profiles of protain coding genes wihin candidate region.
Breed	Trait	Target region	Protain coding gene(s)
GSs	Interest in the target	chr24: 33,418,334-34,009,914	CDH22, ELMO2, ENSCAFG00000010392, ENSCAFG00000010434, ENSCAFG00000028600, OCSTAMP, SLC13A3, SLC2A10, SLC35C2, TP53RK
	Qualification	chr10: 28,043,923 - 28,136,562	MYH9, ENSCAFG00000029830, ENSCAFG00000046770
		chr10: 28,523,673 - 28,523,951	APOL5
		chr10: 32,042,504 - 32,107,172	RFX4
LRs	Friendliness to humans	chr15: 31,396,031 - 31,796,031	EPYC, KERA, LUM
		chr15: 31,907,172 - 32,307,172	ENSCAFG00000006147
		chr15: 36,343,527 - 36,743,527	CFAP54, ENSCAFG00000041146, NEDD1
	Qualification	chr12: 13,028 - 667,795	ABCF1, ARG1, ATAT1, C12H6orf136, DDR1, DHX16, ENPP3, ENSCAFG00000000377, ENSCAFG00000000400, ENSCAFG00000000443, ENSCAFG00000045745, FLOT1, GNL1, IER3, MDC1, MED23, MRPS18B, NRM, PPP1R10, PPP1R18, RPP21, TRIM39
		chr12: 5,332,843 - 5,732,843	BNIP5, BRPF3, ENSCAFG00000001396, ETV7, KCTD20, PNPLA1, PXT1, SRSF3, STK38
		chr23: 35,549,876 - 35,949,876	COPB2, ENSCAFG00000043636, NMNAT3, RBP1, RBP2
		chr23: 44,291,586 - 44,691,586	COMMD2, ENSCAFG00000041808, PFN2, RNF13, WWTR1

## Sheet: TableS3
	Supplemetary Table S3. Protain coding genes potentially affecting behavioral traits.
	Breed	Trait	Gene name	Phenotypes in mice*
	GSs	Interest in the target	Slc35c2	Abnormal behavior, decreased thigmotaxis
	LRs	Qualification	Atat1	Increased thigmotaxis
			Ddr1	Decreased anxiety-related response, hyperactivity
			Dhx16	Decreased exploration in new environment
			Gnl1	Limb grasping, increased grip strength
			Trim39	Abnormal gait
			Pnpla1	Absent gastric milk in neonates, abnormal motor capabilities/coordination/movement, hypoactivity
			Copb2	Abnormal suckling behavior, decreased grip strength
			Rbp1	Decreased grip strength
			Pfn2	Increased exploration in new environment, abnormal response to novel object
			Rnf13	Abnormal sleep behavior
			Wwtr1	Hypoactivity
	* Mouse Genome Infomatics database (v 6.17).
